# Supplementary material for: Pneumocystis Exacerbates Inflammation and Mucus Hypersecretion in a Murine, Elastase-Induced-COPD Model
Source: J Fungi (Basel). 2023 Apr 7;9(4):452. doi: 10.3390/jof9040452 (PMC10142929; doi:10.3390/jof9040452)
Supplement: Supplementary file 1 [file jof-09-00452-s001.zip]

Archive with 1 entries (1 files):
- jof-2296630-supplementary.pdf
